# Supplementary material for: Knowledge, Compliance, and Inequities in Colon Cancer Screening in Spain: An Exploratory Study
Source: Healthcare (Basel). 2023 Sep 6;11(18):2475. doi: 10.3390/healthcare11182475 (PMC10530971; doi:10.3390/healthcare11182475)
Supplement: Supplementary file 1 [file healthcare-11-02475-s001.zip]

Archive with 1 entries (1 files):
- healthcare-2527120-supplementary.pdf
